# Supplementary material for: Safety, Pharmacokinetic and Pharmacodynamic Evaluation of Teverelix for the Treatment of Hormone-Sensitive Advanced Prostate Cancer: Phase 2 Loading-Dose-Finding Studies
Source: Medicina (Kaunas). 2023 Mar 29;59(4):681. doi: 10.3390/medicina59040681 (PMC10146264; doi:10.3390/medicina59040681)
Supplement: Supplementary file 1 [file medicina-59-00681-s001.zip]

Archive with 1 entries (1 files):
- medicina-2239794-supplementary.pdf
